# Supplementary material for: Traditional Farming Lifestyle in Old Older Mennonites Modulates Human Milk Composition
Source: Front Immunol. 2021 Oct 11;12:741513. doi: 10.3389/fimmu.2021.741513 (PMC8545059; doi:10.3389/fimmu.2021.741513)
Supplement: Supplementary Table 1 — Milk HMOs, IgA, and cytokines. [file Table_1.csv]

Subject.ID	subject	RSRB.	Sample.Origin	ID	sCD14	APRIL	TLR2.expression	TLR4.expression	TLR5.expression	IL.10.Conc	IL.33.Conc	IL.6.Conc	IL.13.Conc	shTLR2	TRAIL	BLG.IgA1	BLG.IgA2	Dog.IgA1	DM1.IgA1	DM2.IgA1	Cat.IgA1	Mouse.IgA1	Rat.IgA1	grass.IgA1	Birch.IgA1	mold.IgA1	Dog.IgA2	DM1.IgA2	DM2.IgA2	Cat.IgA2	Mouse.IgA2	Rat.IgA2	grass.IgA2	Birch.IgA2	mold.IgA2	EfacaelisIgA1	StyphIgA1	LreuteriIgA1	EcoliIgA1	SequiIgA1	EcloacaeIgA1	MmorganiiIgA1	CPEIgA1	CasIgA1	OVAIgA1	CPEIgA2	CasIgA2	OVAIgA2	IFNGamma.values
1	OOM001	52971	OOM	52971-OOM 0001	3.235	0.233039	NA	0.09116101	NA	1.098	22.25	2.196	6.066	NA	NA	NA	NA	NA	NA	NA	NA	NA	NA	NA	NA	NA	NA	NA	NA	NA	NA	NA	NA	NA	NA	NA	NA	NA	NA	NA	NA	NA	NA	NA	NA	NA	NA	NA	NA
2	OOM002	52971	OOM	52971-OOM 0002	3.255	0.199975	0.204	0.1623997	0.0180545	14.4	56.74	24.24	45.96	273.515	2.478	8.97	0.531	3.935.309.399	2.307.518.283	2.626.050.014	5.714.786.447	5.504.300.592	250	1.716.258.039	3.386.855.607	650.468.895	5.948.697.318	NA	403.028.409	69.378.825	2.533.788.747	1.661.014.954	5.455.404.873	1.027.900.896	1.556.469.897	5.048.715.863	0.616154157	0.586056156	0.288185736	1.133.664.709	0.420007075	0.290785661	1.115.494.629	3.875.212.742	1.724.873.843	0.619605399	2.532.597.701	1.086.268.007	244.140.625
5	OOM005	52971	OOM	52971-OOM 0005	7.045	0.339121	0.151	0.1566963	0.0122415	1.3	15.6	5.34	8.18	2.063.775	2.737	4.147	NA	6.680.241.697	1.273.530.191	1.655.124.058	1.947.694.298	1.812.603.548	NA	6.656.684.426	9.079.469.297	1.250.162.335	4.440.478.492	NA	6.954.238.456	3.727.217.898	0.719300112	5.359.376.987	1.980.569.804	1.574.970.222	5.000.464.834	0.665297384	0.293522822	0.303597312	0.337675189	2.285.124.801	1.085.411.118	0.627056117	3.992.883.671	8.658.995.372	2.572.582.909	0.779713923	2.336.560.349	0.193407397	244.140.625
6	OOM006	52971	OOM	52971-OOM 0006	5.235	0.15047	NA	0.148947	0.0152905	6.36	7.13	6.54	24.47	1.475.925	0.804	83.37	0.412	2.607.426.661	2.195.129.314	2.242.511.915	3.443.159.418	1.109.740.347	6.442.409.609	1.406.092.107	4.245.992.542	6.714.952.055	2.842.602.776	NA	2.087.194.382	8.281.081.024	2.426.656.058	3.833.969.053	1.289.537.977	3.187.192.867	3.480.397.977	4.655.945.857	0.358670098	0.449734046	0.361451673	0.720532243	0.810737183	0.299526609	1.031.892.787	722.179.394	0.558424348	0.407838062	1.127.596.509	0.357404447	244.140.625
7	OOM007	52971	OOM	52971-OOM 0007	NA	NA	NA	NA	NA	NA	NA	NA	NA	NA	NA	NA	NA	NA	NA	NA	NA	NA	NA	NA	NA	NA	NA	NA	NA	NA	NA	NA	NA	NA	NA	NA	NA	NA	NA	NA	NA	NA	NA	NA	NA	NA	NA	NA	NA
8	OOM008	52971	OOM	52971-OOM 0008	5.93	0.133036	0.2405	0.1499915	0.0469665	1.098	1.125	2.196	6.066	1.274.875	0.1255	NA	NA	8.340.413.414	6.471.175.582	7.178.300.645	1.810.749.939	2.111.936.152	NA	1.721.202.651	9.177.531.639	1.241.021.981	3.740.102.989	NA	4.428.177.693	5.914.756.358	0.468876274	2.142.920.579	3.301.891.615	4.273.715.607	0.719300112	1.550.599.545	0.404858604	0.281335013	0.341615367	0.546790592	0.598465704	0.268807049	1.438.901.034	2.517.154.715	0.680913303	0.378247969	0.36993867	0.354562643	244.140.625
9	OOM009	52971	OOM	52971-OOM 0009	NA	NA	NA	NA	NA	NA	NA	NA	NA	NA	NA	NA	NA	NA	NA	NA	NA	NA	NA	NA	NA	NA	NA	NA	NA	NA	NA	NA	NA	NA	NA	NA	NA	NA	NA	NA	NA	NA	NA	NA	NA	NA	NA	NA	NA
10	OOM010	52971	OOM	52971-OOM 0010	NA	NA	NA	NA	NA	NA	NA	NA	NA	NA	NA	NA	NA	NA	NA	NA	NA	NA	NA	NA	NA	NA	NA	NA	NA	NA	NA	NA	NA	NA	NA	NA	NA	NA	NA	NA	NA	NA	NA	NA	NA	NA	NA	NA	NA
11	OOM011	52971	OOM	52971-OOM 0011	5.81	0.229757	0.2865	0.3256815	0.023739	21.04	9.89	38.3	67.14	349.185	2.523	66.603	0.362	1.931.066.815	1.411.551.148	6.361.953.572	202.887.943	782.934.949	250	5.408.283.368	1.606.406.961	2.394.200.872	407.761.807	NA	9.566.336.165	6.143.576.244	5.639.691.865	2.761.413.886	6.345.948.431	2.833.685.055	1.043.068.001	1.886.947.358	0.383270493	0.418873964	0.31198437	1.221.163.079	0.738073818	0.343822183	2.409.933.489	7.622.744.733	2.618.340.067	1.443.278.236	4.736.448.065	1.632.509.107	244.140.625
12	OOM012	52971	OOM	52971-OOM 0012	9.285	0.3171705	0.307	0.249398	0.022891	15.34	23.72	21.84	64.81	3.456.375	NA	77.997	0.019	7.480.782.343	5.875.910.706	1.701.619.258	9.545.396.349	2.467.405.168	1.074.320.576	1.664.733.769	2.758.653.845	0.612239387	107.710.276	NA	6.907.000.734	1.355.038.416	1.555.555.736	2.051.893.915	3.903.361.449	8.863.295.951	0.234989755	0.866306691	0.416820758	1.609.192.573	0.228900266	0.757152388	0.478930565	0.351457626	1.282.694.027	1.051.349.151	7.768.986.016	0.570986939	0.431615914	1.576.662.449	244.140.625
13	OOM013	52971	OOM	52971-OOM 0013	7.625	0.208742	NA	0.2357825	0.014887	1.098	1.25	2.196	6.066	148.475	0.9675	3.546	0.426	938.002.711	5.144.398.982	1.433.199.828	1.640.627.524	3.496.838.497	NA	531.096.123	1.506.641.233	2.660.104.005	5.613.440.601	NA	1.685.094.974	1.151.005.042	0.825819451	3.289.963.247	3.226.848.016	1.556.420.535	3.932.129.748	1.713.226.248	0.748535319	1.670.712.693	0.342719268	0.951538129	1.116.455.849	0.389520912	1.345.745.119	9.316.637.139	3.342.839.444	0.790565465	781.893.999	0.527395148	244.140.625
17	OOM017	52971	OOM	52971-OOM 0017	5.435	0.20846	0.189	0.09086266	0.017759	19.99	11.64	22.73	81.39	144.995	13.155	3.42	0.373	8.683.130.224	1.557.372.548	1.715.245.674	1.807.200.094	7.091.330.735	250	9.407.512.199	7.414.324.848	2.040.474.866	4.311.863.687	NA	6.638.929.347	5.226.050.456	1.206.349.775	7.918.412.139	1.431.459.819	3.531.033.499	1.489.968.133	4.840.513.524	1.737.793.078	0.889123762	1.587.640.844	3.345.968.433	1.140.860.571	0.725803603	4.142.151.418	133.319.981	1.775.451.007	1.333.280.784	438.800.664	0.624724475	244.140.625
18	OOM018	52971	OOM	52971-OOM 0018	3.26	0.234399	0.3055	0.08546633	0.0151185	1.098	8.56	2.196	6.74	199.975	0.7545	19.986	0.053	170.024.385	2.781.728.179	6.038.887.858	1.615.328.241	4.810.483.069	NA	160.763.214	4.910.347.655	2.019.066.323	5.500.948.632	NA	2.235.143.706	2.016.529.908	1.447.022.943	604.855.884	1.777.105.083	1.589.134.016	2.182.076.488	1.449.505.135	0.410910203	0.613563817	0.330363266	0.639648756	0.650422369	0.436903219	1.248.730.619	2.360.825.154	2.815.292.247	0.820073569	1.330.767.851	1.887.770.767	NA
19	OOM019	52971	OOM	52971-OOM 0019	4.29	0.1303565	0.212	0.063778	0.0189935	1.098	15.92	2.196	6.066	1.061.275	0.4535	15.754	0.296	5.859.495.556	6.738.543.701	8.618.953.047	5.507.177.935	29.748.631	NA	7.699.029.471	1.449.338.927	0.80235384	1.947.189.399	NA	6.221.144.278	0.867467577	0.585998827	5.313.239.492	1.166.219.656	2.490.865.548	1.223.605.553	3.058.058.732	0.471374278	0.602880031	0.267849926	0.380211866	0.730357549	0.460536781	2.057.861.407	7.184.223.514	1.295.308.135	0.449964833	2.076.764.658	0.423895671	244.140.625
20	OOM020	52971	OOM	52971-OOM 0020	4.955	0.241418	0.2595	0.0528495	0.021649	1.098	1.125	2.196	6.066	1.412.675	0.1745	5.416	0.111	2.086.762.817	8.202.309.427	4.604.133.006	73.830.013	1.086.996.278	250	1.282.888.914	1.047.031.307	2.368.245.987	5.723.460.204	NA	1.718.841.956	6.171.309.466	3.021.503.509	7.215.275.193	1.203.895.761	1.334.951.211	5.205.195.393	3.053.512.718	1.149.928.284	1.083.636.923	0.589589954	0.885668041	1.401.551.525	0.708549347	1.066.535.891	5.443.721.991	0.887450375	0.149316017	2.197.914.827	0.462965392	244.140.625
21	OOM021	52971	OOM	52971-OOM 0021	1.815	0.1846825	NA	0.023214	0.017989	1.098	1.125	2.196	6.066	995.975	0.045	2.858	0.024	6.455.533.588	4.476.012.072	5.787.718.367	6.201.766.736	0.838896344	NA	3.855.668.272	4.353.867.772	1.112.734.489	2.355.682.555	NA	1.060.885.506	2.731.258.572	0.908627158	5.862.322.514	3.331.796.828	6.976.669.021	0.585998827	0.948577446	0.650167475	0.80744198	0.27859504	0.386768279	0.600689333	0.237282145	1.074.826.211	3.271.485.334	2.533.499.939	0.157737976	0.97601489	0.987915615	244.140.625
22	OOM022	52971	OOM	52971-OOM 0022	3.7	0.266844	NA	0.019345	0.009006	1.098	1.125	2.196	6.066	367.675	0.175	1.932	0.018	5.473.504.493	8.742.206.057	4.515.097.256	1.680.318.233	3.509.248.575	9.858.113.753	2.826.856.525	8.770.904.029	0.6600532	3.052.426.175	NA	406.389.918	2.440.547.714	0.807872534	1.528.680.552	2.395.991.517	2.129.327.878	0.404743161	5.092.424.778	0.327333766	0.590719769	0.253945471	1.300.089.284	0.530805255	0.305092654	1.030.329.771	1.455.975.166	155.981.843	0.379412513	0.519088476	0.345592186	244.140.625
23	OOM023	52971	OOM	52971-OOM 0023	0.47	0.265976	0.1205	0.04668	0.0182185	1.098	1.125	2.196	6.066	82.165	NA	NA	NA	1.241.783.631	804.877.948	1.127.125.971	2.405.195.487	9.696.740.034	1.607.523.004	8.601.283.884	859.875.281	2.666.775.126	8.856.431.233	NA	870.799.146	2.800.734.375	2.891.139.708	3.902.020.451	1.870.769.275	1.489.968.133	1.084.423.534	3.051.665.987	0.49406113	0.428468354	0.24962513	0.612485239	0.578556419	0.326564077	2.130.501.166	8.699.209.863	1.195.740.934	0.991194645	9.614.665.356	1.859.752.519	244.140.625
24	OOM024	52971	OOM	52971-OOM 0024	NA	0.1640665	0.2655	NA	0.013106	NA	NA	NA	NA	10.716	0.85	9.201	NA	1.365.165.588	1.288.175.902	7.488.878.897	1.807.072.806	6.523.461.456	NA	6.695.168.064	252.607.962	0.921665328	6.169.228.333	NA	4.252.554.435	4.477.066.122	3.874.544.083	1.953.170.417	1.519.589.797	1.382.790.003	110.813.079	2.340.261.448	0.367200611	0.631342434	0.302739892	0.530758468	0.436393586	0.235944128	1.334.186.354	1.437.787.786	0.553375272	0.26919531	1.238.023.235	0.26494312	244.140.625
25	OOM025	52971	OOM	52971-OOM 0025	NA	0.369246	0.084	0.060045	0.03441	NA	NA	NA	NA	1.002.775	0.505	8.088	0.067	NA	NA	NA	NA	NA	NA	NA	NA	NA	NA	NA	NA	NA	NA	NA	NA	NA	NA	5.016.187.591	0.499465107	0.272620488	0.27518817	1.117.031.463	0.381031319	0.365436195	0.510216166	NA	122.612.544	0.488190534	2.162.140.629	0.20280161	244.140.625
26	OOM026	52971	OOM	52971-OOM 0026	NA	0.382459	NA	NA	NA	NA	NA	NA	NA	NA	NA	6.294	NA	2.393.482.393	2.178.918.689	1.453.037.798	1.862.579.127	3.014.074.181	9.477.757.308	1.884.338.553	1.935.203.721	2.057.209.097	1.719.418.891	NA	111.435.137	7.931.802.825	1.518.552.421	1.173.190.309	1.515.769.079	1.270.610.138	0.649481163	0.881239464	0.620635547	0.284638689	0.214336913	0.792031559	0.843720926	0.369717508	0.925175885	2.192.040.911	1.190.140.795	0.658640634	1.750.748.189	0.684305556	244.140.625
27	OOM027	52971	OOM	52971-OOM 0027	NA	0.2885085	0.353	0.038049	0.009263501	NA	NA	NA	NA	18.545	0.143	6.961	0.291	7.158.604.211	3.374.259.576	9.084.028.001	1.108.762.015	2.452.010.164	NA	5.199.274.236	772.798.408	0.750058769	4.149.041.046	NA	9.043.667.339	4.160.574.731	0.825819451	9.334.607.019	2.751.729.945	5.730.580.508	0.277046625	1.904.077.521	0.588423513	1.014.340.506	0.469570666	1.301.436.933	0.525261329	0.59280569	1.778.985.788	1.750.239.855	9.418.663.487	0.408417152	0.075965855	2.788.748.066	244.140.625
29	OOM029	52971	OOM	52971-OOM 0029	NA	NA	NA	NA	NA	NA	NA	NA	NA	NA	NA	1.276	NA	4.203.999.167	2.443.159.466	5.095.761.635	4.838.521.895	4.063.302.346	NA	6.745.539.235	2.225.739.297	0.494483032	5.770.154.606	NA	1.604.910.837	1.644.602.736	0.653494195	4.899.626.177	3.310.517.988	8.360.391.665	0.343862556	1.182.124.575	0.324207042	0.386322458	0.306952512	0.660429964	0.734035402	0.756123208	0.475205329	3.046.435.434	0.844283526	0.017230094	9.472.778.549	0.101996972	244.140.625
30	OOM030	52971	OOM	52971-OOM 0030	NA	0.2092005	NA	NA	NA	NA	NA	NA	NA	NA	NA	4.245	0.212	1.887.766.456	1.075.283.041	2.978.773.551	2.588.098.627	7.976.215.524	250	7.295.757.994	3.073.652.423	3.285.915.818	6.951.407.763	NA	3.570.118.359	1.561.474.394	0.430572918	1.687.648.647	3.585.725.387	124.036.037	0.60257612	7.578.832.916	0.24207319	0.532059707	0.305191031	1.934.977.434	0.27336695	0.271909877	1.407.019.133	4.674.767.357	1.460.223.472	0.377475915	0.364570501	0.80992206	244.140.625
31	OOM031	52971	OOM	52971-OOM 0031	NA	0.254172	NA	NA	NA	NA	NA	NA	NA	NA	NA	2.059	0.286	1.017.929.647	4.330.249.572	117.709.683	9.477.107.766	1.028.646.687	NA	5.328.011.678	7.450.742.089	0.788209393	376.536.356	NA	8.485.121.356	8.115.865.231	4.705.941.898	6.961.132.451	6.652.387.173	8.809.043.672	0.979578075	1.051.506.781	0.478056028	0.371562217	0.315437098	0.567162291	0.480080849	0.281813078	2.670.636.201	1.237.408.083	1.036.112.075	0.284480356	1.199.318.665	0.132541119	244.140.625
32	OOM032	52971	OOM	52971-OOM 0032	NA	0.394325	NA	NA	NA	NA	NA	NA	NA	NA	NA	9.311	0.131	1.869.920.955	8.426.665.984	2.501.573.069	172.112.199	3.237.406.826	392.028.733	1.071.153.942	2.668.809.089	1.949.887.265	3.620.211.095	NA	8.214.307.124	5.724.314.397	3.725.515.318	7.064.853.038	6.399.130.274	9.158.295.243	0.763435638	2.533.490.922	0.23813917	0.203459846	0.219288257	0.557174687	0.399236987	0.47531622	2.869.857.528	6.520.542.509	1.358.277.192	0.953173458	3.293.424.437	7.300.087.878	244.140.625
33	OOM033	52971	OOM	52971-OOM 0033	NA	0.255944	0.453	0.247748	0.020973	NA	NA	NA	NA	774.725	0.567	39.172	0.028	2.354.715.363	7.542.923.858	2.492.498.447	106.891.841	8.863.770.801	8.170.783.324	8.236.048.121	1.997.869.001	1.129.382.682	1.866.889.629	NA	9.945.925.986	8.409.624.721	1.879.818.538	1.121.892.804	157.433.024	8.991.546.164	3.270.547.969	3.613.735.178	2.380.666.244	1.196.722.789	2.047.724.866	2.419.931.704	2.253.032.447	1.649.325.933	6.342.535.231	2.134.269.434	4.159.635	2.043.445.886	8.653.166.804	1.891.492.396	244.140.625
35	OOM035	52971	OOM	52971-OOM 0035	NA	0.29291	NA	NA	NA	NA	NA	NA	NA	NA	NA	4.464	0.407	1.266.258.404	6.750.901.221	2.860.866.339	12.322.961	4.954.280.475	250	1.836.024.512	115.950.145	175.201.433	1.606.986.733	NA	697.168.557	2.701.342.915	1.043.068.001	3.593.323.988	1.721.149.544	1.575.347.393	0.626133295	8.616.647.448	0.794701922	0.973235681	0.395820657	1.128.331.621	0.841161402	0.518122834	2.649.492.683	3.999.649.623	2.671.680.739	0.91131781	1.863.911.717	0.417137442	244.140.625
36	OOM036	52971	OOM	52971-OOM 0036	NA	0.121724	0.1845	0.191197	0.0226575	NA	NA	NA	NA	328.425	0.589	10.708	0.369	1.017.997.463	1.686.307.152	150.495.742	2.805.068.628	1.179.966.968	2.304.578.713	8.774.280.445	7.445.640.301	2.353.528.633	205.816.975	NA	2.245.878.853	1.305.763.603	0.807872534	2.992.550.477	1.499.510.414	2.085.291.815	0.626133295	2.224.765.672	0.558471431	0.576213721	0.461701812	1.529.928.693	1.633.576.985	0.538698732	2.113.148.523	NA	2.071.295.971	0.562679641	803.056.244	0.558921608	244.140.625
37	OOM037	52971	OOM	52971-OOM 0037	NA	0.368153	NA	NA	NA	NA	NA	NA	NA	NA	NA	3.898	0.318	2.950.363.593	610.161.414	1.111.429.927	8.345.340.528	2.582.961.061	NA	3.160.883.429	9.303.513.747	0.46074709	870.459.844	NA	1.261.931.015	3.751.959.022	0.762347265	1.319.848.186	6.071.629.485	0.888106271	0.857102733	1.770.188.946	0.427034463	0.330356964	0.270799534	0.530134844	0.523813847	0.331096634	1.484.170.689	6.391.258.572	5.592.983.813	0.227313896	0.24497417	1.773.593.738	3.055.587.324
38	OOM038	52971	OOM	52971-OOM 0038	NA	0.34744	NA	NA	NA	NA	NA	NA	NA	NA	NA	35.265	0.245	9.926.307.121	6.128.836.739	2.816.767.042	9.301.660.773	1.781.647.646	1.010.740.874	8.836.751.597	8.210.744.193	2.458.077.591	2.634.615.588	NA	5.327.040.504	1.084.423.534	0.840821371	5.413.350.463	7.806.512.987	2.964.630.184	0.82987306	2.557.083.165	0.262403248	1.196.155.895	0.354687972	1.515.829.854	0.344484565	0.396113131	223.703.537	7.252.582.408	2.170.880.626	0.041222641	0.105769885	0.159240329	244.140.625
39	OOM039	52971	OOM	52971-OOM 0039	NA	0.323865	NA	NA	NA	NA	NA	NA	NA	NA	NA	6.973	5.384	35.778.075	1.227.439.557	256.618.854	6.179.310.465	3.807.607.821	NA	272.221.098	1.003.458.294	396.679.087	7.758.607.204	NA	4.733.511.399	2.751.729.945	1.146.937.439	3.988.450.653	399.258.915	4.231.369.134	19.051.277	2.464.612.455	1.145.357.953	0.464677475	0.280610258	1.353.972.931	0.994465962	0.418289531	1.743.803.663	3.686.190.379	101.472.979	0.451479331	1.496.537.865	154.844.151	244.140.625
40	OOM040	52971	OOM	52971-OOM 0040	NA	0.224831	NA	NA	NA	NA	NA	NA	NA	NA	NA	4.772	0.231	1.150.256.733	4.227.416.071	706.839.936	6.477.265.133	2.525.763.316	1.077.434.946	736.437.252	5.465.580.187	0.338114849	1.458.642.666	NA	2.483.029.781	2.102.931.875	0.752231071	5.461.773.837	8.824.202.771	1.291.111.658	0.296953712	1.500.895.141	1.009.893.931	0.155263631	0.291288216	0.649875776	148.899.353	0.376717254	0.971336708	6.895.064.499	0.859901108	0.101937525	8.468.262.037	0.144040409	244.140.625
41	OOM041	52971	OOM	52971-OOM 0041	NA	0.2605795	0.266	0.239106	0.009689501	NA	NA	NA	NA	3.453.275	NA	141.994	10.66	1.945.668.646	2.823.203.452	1.253.960.527	3.678.076.587	8.925.616.552	2.926.948.003	1.681.536.279	8.998.585.279	1.100.702.158	1.745.968.498	NA	2.028.149.171	407.645.785	3.568.848.018	6.524.358.126	1.592.400.011	4.017.943.814	1.265.316.884	3.048.412.118	1.004.653.807	0.542654953	0.628709513	0.870729748	1.170.209.732	0.597901491	2.484.123.847	3.280.023.555	3.756.197.804	1.432.430.245	1.553.770.551	2.201.189.296	244.140.625
42	OOM042	52971	OOM	52971-OOM 0042	NA	0.3072095	0.2185	0.215169	0.011417	NA	NA	NA	NA	163.185	1.201	3.36	0.052	1.241.428.606	7.338.117.696	9.549.915.137	1.471.890.008	4.443.749.041	5.741.334.118	1.596.931.947	1.113.690.722	0.405834913	5.696.136.593	NA	5.878.772.894	4.843.161.206	0.718374801	2.103.845.419	0.718374801	1.043.068.001	0.672630812	248.573.575	0.805511341	0.230721019	0.30054282	0.573962502	0.278181293	0.333947158	0.609107299	2.340.689.954	0.452981476	0.035432333	0.014240861	0.04513238	244.140.625
43	OOM043	52971	OOM	52971-OOM 0043	NA	NA	NA	NA	NA	NA	NA	NA	NA	NA	NA	NA	NA	NA	NA	NA	NA	NA	NA	NA	NA	NA	NA	NA	NA	NA	NA	NA	NA	NA	NA	4.186.785.486	0.484290724	0.20080593	0.231345851	1.876.678.039	1.039.587.246	0.289323825	0.187896725	0.746608622	0.382780413	0.021483716	1.439.640.649	1.235.439.497	NA
44	OOM044	52971	OOM	52971-OOM 0044	NA	NA	NA	NA	NA	NA	NA	NA	NA	NA	NA	NA	NA	NA	NA	NA	NA	NA	NA	NA	NA	NA	NA	NA	NA	NA	NA	NA	NA	NA	NA	NA	NA	NA	NA	NA	NA	NA	NA	NA	NA	NA	NA	NA	NA
45	OOM045	52971	OOM	52971-OOM 0045	NA	0.324061	0.272	0.210474	0.0187395	NA	NA	NA	NA	87.545	1.586	3.597	1.258	1.357.726.208	186.832.335	131.228.301	1.636.972.502	1.878.349.338	250	5.932.300.508	1.283.516.033	2.247.204.566	2.102.931.875	NA	3.222.690.448	2.268.862.165	0.937910464	2.456.593.691	5.327.040.504	3.029.608.323	0.60257612	2.465.120.884	0.442988336	0.519360839	0.358458246	0.544323403	12.048.272	0.492188737	0.976311023	2.347.971.047	1.054.658.996	0.089609818	0.455236404	0.15259772	244.140.625
46	OOM046	52971	OOM	52971-OOM 0046	NA	0.165129	NA	NA	NA	NA	NA	NA	NA	NA	NA	4	0.365	3.940.278.615	6.819.969.659	340.603.002	1.247.556.644	6.677.487.317	6.366.296.072	458.043.249	1.017.864.216	9.579.603.927	2.662.629.482	NA	2.829.187.062	1.137.159.208	181.625.661	6.293.015.982	228.893.499	8.578.514.855	2.701.342.915	2.041.516.105	0.857022522	1.06	0.625033637	1.374.334.399	1.575.057.197	0.597907648	2.836.050.694	9.988.058.369	5.149.136.086	0.181410197	0.9273377	8.496.827.782	NA
47	OOM047	52971	OOM	52971-OOM 0047	NA	NA	NA	NA	NA	NA	NA	NA	NA	NA	NA	NA	NA	NA	NA	NA	NA	NA	NA	NA	NA	NA	NA	NA	NA	NA	NA	NA	NA	NA	NA	4.065.211.593	0.427549992	0.205485801	0.220562244	1.858.756.893	0.911383204	0.374960888	0.179719703	3.012.718.168	2.073.139.261	0.034473958	0.033509603	0.039255824	NA
48	OOM048	52971	OOM	52971-OOM 0048	NA	0.270503	NA	NA	NA	NA	NA	NA	NA	NA	NA	30.604	0.757	1.431.492.338	8.801.398.067	1.062.920.047	1.108.393.308	153.103.215	NA	6.707.061.978	9.810.698.043	2.252.095.084	3.171.776.623	NA	5.063.974.287	2.950.704.419	1.501.528.904	9.356.782.529	9.846.962.947	3.835.517.274	0.539917568	2.765.069.892	1.374.957.986	0.240055783	0.259544634	0.512028148	1.237.620.656	0.352757657	1.019.013.864	0.495110436	1.090.481.539	0.457326954	0.016873303	0.144088804	244.140.625
49	OOM049	52971	OOM	52971-OOM 0049	NA	0.255833	NA	NA	NA	NA	NA	NA	NA	NA	NA	10.594	0.021	2.593.625.886	9.404.123.645	6.158.559.138	180.751.305	7.307.620.391	250	2.141.642.972	2.844.566.861	218.108.541	2.235.243.036	NA	3.309.769.427	1.514.594.504	1.978.706.939	1.762.041.967	2.029.920.995	1.051.036.888	233.788.427	3.075.641.075	118.798.941	0.368081452	0.508979229	1.159.307.782	1.428.205.961	0.619817076	5.522.149.962	1.594.876.481	1.527.486.527	0.308069084	2.385.993.588	0.343516465	244.140.625
50	OOM050	52971	OOM	52971-OOM 0050	NA	NA	NA	NA	NA	NA	NA	NA	NA	NA	NA	2.378	0.234	1.288.227.397	1.093.841.833	2.164.084.268	1.519.670.114	8.064.847.753	NA	1.841.683.209	1.149.788.462	1.127.452.413	7.869.833.624	NA	7.191.091.603	6.253.544.191	1.870.913.844	3.706.090.525	3.867.332.008	1.566.790.461	1.456.141.682	4.781.127.072	0.566787192	0.659836721	0.375755433	0.463267804	0.41294172	0.591490041	2.367.222.701	5.710.871.996	1.580.846.648	0.200312527	0.127839199	0.195277898	244.140.625
51	OOM051	52971	OOM	52971-OOM 0051	NA	0.348655	NA	NA	NA	NA	NA	NA	NA	NA	NA	19.493	0.275	2.017.506.562	8.437.827.277	9.799.563.444	1.550.115.927	8.900.271.392	NA	122.911.102	1.035.658.845	5.243.648.604	1.276.028.747	NA	352.951.831	8.809.043.672	1.555.555.736	2.766.331.204	2.578.514.215	1.038.723.914	315.895.654	400.577.985	0.368741773	0.758797099	0.395386031	1.160.920.175	1.126.583.163	0.519730019	1.653.359.619	1.499.246.793	1.165.951.737	0.304368648	0.090508237	0.195129375	244.140.625
52	OOM052	52971	OOM	52971-OOM 0052	NA	0.405826	NA	NA	NA	NA	NA	NA	NA	NA	NA	65.783	NA	1.354.201.665	4.649.954.782	8.684.629.902	7.816.511.664	1.657.866.148	NA	4.987.939.492	5.342.452.655	1.080.978.202	1.782.466.361	NA	5.149.643.367	2.562.631.654	2.223.280.819	3.281.227.658	1.555.555.736	3.758.772.329	0.740901115	1.269.906.042	0.871163405	0.889710801	0.451860007	0.883797185	1.193.927.554	0.584512177	1.352.496.879	2.000.147.611	3.633.395.023	0.186945015	1.413.277.768	5.435.507.742	33.572.992
53	OOM053	52971	OOM	52971-OOM 0053	NA	0.261431	NA	NA	NA	NA	NA	NA	NA	NA	NA	2.444	NA	8.774.989.858	2.298.365.333	4.496.963.351	6.988.686.386	1.828.847.039	NA	9.294.727.601	107.977.723	3.187.579.561	2.434.704.302	NA	2.305.145.767	1.106.111.682	0.675604674	3.731.340.914	0.888106271	2.626.022.877	0.69753719	2.018.397.489	0.207522436	0.191832428	0.206995322	0.491269093	0.469569404	0.161893067	1.030.193.029	4.085.433.123	1.101.174.124	0.180161293	0.298390359	0.072344778	244.140.625
54	OOM054	52971	OOM	52971-OOM 0054	NA	0.336445	NA	NA	NA	NA	NA	NA	NA	NA	NA	9.666	0.029	1.211.967.052	1.326.538.139	1.629.574.996	9.154.446.149	8.732.078.008	3.927.129.572	1.602.398.721	1.120.881.231	0.391254866	2.383.059.404	NA	1.058.762.868	4.333.591.102	0.547533421	2.636.688.272	5.363.141.035	2.235.658.186	0.849934965	2.196.381.601	0.398321307	0.246021175	0.205871095	0.431614005	0.562161199	0.251114727	0.384129407	0.836460781	1.770.517.343	0.198196794	0.201441698	0.242864731	244.140.625
55	OOM055	52971	OOM	52971-OOM 0055	NA	NA	NA	NA	NA	NA	NA	NA	NA	NA	NA	8.374	1.028	1.693.272.959	7.365.155.358	1.660.693.764	947.925.095	255.100.618	NA	1.571.179.214	2.215.807.256	0.429044171	2.635.214.774	NA	6.537.135.271	313.624.989	1.609.128.493	1.770.668.824	3.989.521.377	1.269.265.132	0.468876274	0.904364041	0.354127792	0.405379865	0.271727246	146.547.562	0.590379139	0.748990285	1.593.339.126	0.053239214	7.167.763.347	0.466175079	0.993768971	4.351.696.193	244.140.625
56	OOM056	52971	OOM	52971-OOM 0056	NA	0.3321855	NA	NA	NA	NA	NA	NA	NA	NA	NA	3.801	0.331	1.311.200.705	1.480.646.362	1.464.093.286	110.054.499	2.567.592.839	250	8.453.657.324	1.261.174.493	1.779.910.966	3.601.317.187	NA	3.436.829.062	1.266.219.814	2.002.195.483	9.648.815.725	272.626.814	3.585.725.387	0.48116674	2.223.515.942	0.580000085	0.499910148	0.406990232	3.528.206.262	1.278.016.476	0.525443612	1.226.049.211	1.674.185.233	2.971.201.401	0.27999193	1.220.677.958	1.062.645.463	244.140.625
57	OOM057	52971	OOM	52971-OOM 0057	NA	NA	NA	NA	NA	NA	NA	NA	NA	NA	NA	NA	NA	NA	NA	NA	NA	NA	NA	NA	NA	NA	NA	NA	NA	NA	NA	NA	NA	NA	NA	NA	NA	NA	NA	NA	NA	NA	NA	NA	NA	NA	NA	NA	NA
58	OOM058	52971	OOM	52971-OOM 0058	NA	NA	NA	NA	NA	NA	NA	NA	NA	NA	NA	1.673	0.255	1.143.725.158	8.764.995.396	1.152.086.976	887.812.597	2.081.482.568	5.570.093.647	2.920.814.096	7.737.302.407	1.395.579.939	2.725.917.771	NA	1.913.064.214	1.596.500.407	2.601.106.665	7.571.377.459	4.593.222.842	1.101.369.703	2.891.139.708	6.591.737.579	0.90648805	3.050.103.864	0.342829257	0.577225317	1.606.322.949	0.804193381	1.321.419.438	5.363.315.039	2.336.940.635	0.662980614	2.111.647.445	2.077.427.387	244.140.625
59	OOM059	52971	OOM	52971-OOM 0059	NA	NA	NA	NA	NA	NA	NA	NA	NA	NA	NA	17.818	0.214	5.677.051.032	62.874.602	1.611.301.709	1.547.170.876	648.840.778	250	8.716.886.543	3.000.733.377	2.233.347.149	2.240.841.419	NA	7.076.995.258	1.724.610.157	225.153.114	4.020.918.708	8.148.486.944	2.398.217.568	0.740986683	2.889.498.461	0.853507377	0.533593504	0.367001517	0.587370766	0.701130299	0.457579447	1.733.674.275	1.943.872.257	2.161.930.917	0.637463905	375.034.343	0.808119795	244.140.625
401	ROC401	52971	URB	52971-ROC 0401	3.765	0.392317	0.1925	0.1453153	0.017967	1.098	1.125	2.196	6.066	1.819.475	NA	NA	24.487	1.332.538.163	3.270.788.515	135.007.122	1.221.590.394	4.906.595.924	250	5.538.578.112	8.573.442.816	1.856.360.617	1.282.073.548	NA	7.753.639.754	8.521.175.655	2.567.498.377	1.857.181.224	2.763.067.856	2.651.333.388	4.482.563.181	NA	NA	NA	NA	NA	NA	NA	NA	NA	NA	NA	NA	NA	244.140.625
402	ROC402	52971	URB	52971-ROC 0402	NA	0.2047775	0.2335	0.143996	0.024267	NA	NA	NA	NA	1.431.875	NA	NA	NA	5.107.446.106	172.009.373	4.403.110.723	3.045.133.543	4.050.677.528	2.353.196.372	3.647.555.094	268.407.563	0.266429806	1.627.930.511	NA	1.788.857.218	1.325.429.674	0.505986398	1.383.325.195	1.422.761.942	1.631.666.387	0.146103722	2.691.006.663	0.549313682	0.415264226	0.29048834	0.293881394	1.194.263.162	0.426584187	0.685518459	6.632.460.575	1.722.782.154	0.088915941	2.385.450.465	0.084094197	244.140.625
403	ROC403	52971	URB	52971-ROC 0403	0.87	0.2706555	0.307	0.2022147	0.017456	4.11	9.1	7.6	25.59	1.221.975	NA	1.224	NA	3.190.735.497	3.312.083.055	1.294.729.985	8.824.931.606	3.505.300.571	1.618.852.056	6.186.663.291	2.957.890.122	0.557652005	3.286.465.238	NA	102.841.779	0.505986398	0.554783332	2.474.363.251	4.923.298.116	0.718374801	0.590715256	190.149.426	0.25365199	0.84478716	0.182258309	0.427782407	0.732093336	0.232346153	0.862046646	2.832.524.441	0.596226464	0.195363558	3.447.442.705	0.102505842	244.140.625
404	ROC404	52971	URB	52971-ROC 0404	0.605	0.2765465	0.194	0.087063	0.0162525	1.098	17.78	2.196	6.066	597.025	NA	3.194	0.252	1.341.311.997	5.140.120.137	1.777.758.876	9.677.464.868	7.497.859.877	NA	1.707.152.727	1.301.125.031	1.200.130.508	1.282.223.437	NA	1.132.625.952	4.068.126.004	0.719300112	229.104.364	3.546.783.896	9.073.660.191	1.029.486.455	7.606.419.612	0.319396707	0.220422589	0.230551351	0.282558615	0.968376537	0.3208587	0.876333846	4.015.791.673	0.556286265	0.358059182	7.553.875.846	0.264360252	244.140.625
405	ROC405	52971	URB	52971-ROC 0405	NA	NA	NA	NA	NA	NA	NA	NA	NA	NA	NA	NA	NA	NA	NA	NA	NA	NA	NA	NA	NA	NA	NA	NA	NA	NA	NA	NA	NA	NA	NA	NA	NA	NA	NA	NA	NA	NA	NA	NA	NA	NA	NA	NA	NA
406	ROC406	52971	URB	52971-ROC 0406	1.25	0.4231685	0.2555	0.2371773	0.0103815	1.098	1.125	2.196	6.066	477.225	NA	2.913	0.032	1.091.394.246	9.980.804.447	1.095.191.036	2.439.596.329	3.001.619.959	272.312.455	4.476.927.912	440.837.993	6.265.941.435	4.696.711.319	NA	1.698.054.956	2.271.609.599	1.668.960.108	551.255.762	5.828.336.219	4.546.493.239	5.017.642.456	1.629.362.419	0.650463601	0.392174088	0.335287957	0.593879546	1.441.208.623	0.477471015	1.361.089.493	0.644138581	0.615171034	0.395110791	0.266962274	0.273117711	244.140.625
408	ROC408	52971	URB	52971-ROC 0408	0.675	0.242883	0.352	0.1258877	0.019648	1.098	5.21	14.73	6.066	2.486.325	NA	2.031	NA	NA	NA	NA	NA	NA	NA	NA	NA	NA	NA	NA	NA	NA	NA	NA	NA	NA	NA	2.044.138.357	0.579957865	0.734607377	0.269794273	0.584579957	1.092.452.042	0.386958813	0.29562148	1.288.420.413	0.257307918	1.218.783.613	0.346856492	0.798393763	NA
409	ROC409	52971	URB	52971-ROC 0409	NA	0.2848995	0.141	0.078068	0.014922	NA	NA	NA	NA	17.222	NA	1.29	0.152	1.101.982.777	3.085.958.161	1.045.141.014	1.023.430.178	1.219.950.097	NA	4.865.668.804	2.453.392.312	0.641462722	1.274.901.898	NA	1.638.025.478	4.767.922.374	0.87780191	9.066.811.385	1.872.773.681	164.073.562	0.825819451	1.049.124.776	1.121.567.834	0.288370502	0.375103155	0.299417705	0.792052402	0.528620443	0.717014305	NA	0.920919644	0.249399834	2.232.783.496	0.257659581	244.140.625
410	ROC410	52971	URB	52971-ROC 0410	0.67	0.2323755	NA	0.1049425	0.014719	1.098	1.125	2.196	6.066	50.815	NA	19.533	0.029	2.546.322.563	6.518.395.544	1.067.714.969	9.489.712.559	4.774.684.959	5.504.353.157	7.005.517.773	1.781.544.214	1.776.117.321	2.980.904.845	NA	1.906.905.793	2.709.657.151	1.996.562.065	1.534.544.085	1.305.763.603	3.486.355.449	1.742.971.977	3.103.461.176	0.722936869	0.41553799	0.378630064	0.730634013	1.128.338.475	0.393086681	1.026.502.486	135.033.735	1.166.176.082	0.455464186	2.946.674.418	0.212938713	244.140.625
411	ROC411	52971	URB	52971-ROC 0411	NA	NA	NA	NA	NA	NA	NA	NA	NA	NA	NA	24.933	1.42	8.295.583.359	2.698.728.933	1.073.297.694	4.176.809.221	3.118.529.247	NA	9.483.061.237	2.474.099.684	0.379866101	1.725.529.587	NA	651.647.714	3.148.651.326	0.719300112	3.172.804.386	632.469.697	3.473.003.588	0.825819451	4.390.761.923	1.265.186.018	0.558406856	0.571377943	0.706406256	5.540.211.238	2.539.008.697	2.939.398.598	NA	2.633.784.533	1.154.573.721	8.403.979.432	958.721.868	9.318.952.459
412	ROC412	52971	URB	52971-ROC 0412	1.215	0.307459	NA	0.01818	0.019624	3.57	17.27	14.63	6.066	1.598.225	NA	NA	4.554	1.181.854.635	8.471.832.949	1.456.637.351	9.641.989.082	1.993.015.999	NA	1.657.598.792	1.256.303.778	2.505.202.759	1.546.020.146	NA	157.944.565	5.730.580.508	0.719300112	9.992.223.138	1.386.246.856	129.909.271	0.675604674	2.748.762.647	0.579981594	0.336746452	0.283482354	0.688331964	0.669116573	0.270660587	0.977869555	2.812.609.793	0.929901527	0.500623338	2.276.919.534	0.96268213	244.140.625
413	ROC413	52971	URB	52971-ROC 0413	10.64	0.321174	0.23	0.035283	0.013951	1.098	1.125	2.196	6.066	11.909	NA	NA	4.262	4.469.953.931	8.984.142.293	1.193.549.677	1.016.879.953	0.981949052	NA	2.048.278.993	4.304.171.765	0.056679463	2.712.166.427	NA	4.308.931.112	0.516510358	3.450.322.212	3.031.967.584	6.045.545.749	372.242.472	0.17571663	1.387.505.004	0.453499995	0.080444651	0.193687367	0.119610496	0.67028118	0.282694292	0.558810677	379.539.004	1.659.449.295	0.226772137	1.123.046.989	0.367758179	244.140.625
414	ROC414	52971	URB	52971-ROC 0414	NA	NA	NA	NA	NA	NA	NA	NA	NA	NA	NA	3.669	0.005	1.093.810.119	691.195.168	4.622.738.843	3.148.593.169	3.747.582.685	4.394.610.673	1.119.581.089	9.476.735.843	5.432.979.344	3.190.742.545	NA	800.196.855	2.479.914.285	2.085.291.815	2.028.087.554	7.301.223.197	1.173.976.235	2.146.883.108	1.292.876.202	0.961966795	1.759.328.767	0.460145735	0.512620857	1.546.695.969	0.699309696	3.118.730.129	1.073.254.248	3.292.593.537	4.001.389.029	9.312.213.286	3.251.434.858	244.140.625
415	ROC415	52971	URB	52971-ROC 0415	NA	NA	NA	NA	NA	NA	NA	NA	NA	NA	NA	7.456	0.105	2.130.925.609	1.440.121.064	4.268.668.396	2.105.018.878	132.286.608	NA	1.016.724.176	5.001.060.299	0.807049834	1.242.586.682	NA	227.248.501	0.740901115	0.740901115	185.149.437	1.519.589.797	1.336.459.895	0.539917568	0.506961232	0.318061775	0.131898279	0.212858711	0.526138167	0.54434392	0.232869755	0.901724021	8.092.178.662	0.994554046	0.161906004	3.095.850.565	0.088372335	244.140.625
416	ROC416	52971	URB	52971-ROC 0416	NA	0.186349	NA	NA	NA	NA	NA	NA	NA	NA	NA	11.75	3.014	9.339.382.976	2.670.381.911	1.011.074.251	8.334.782.714	1.616.866.099	NA	4.008.064.028	186.292.304	0.528789956	1.470.883.343	NA	570.416.445	3.143.823.062	2.215.054.752	9.967.863.366	2.853.933.827	1.469.781.933	0.69753719	3.932.998.254	0.69457979	0.589690797	0.322622327	0.884605511	0.912865344	0.419471229	1.044.897.195	6.337.622.765	5.118.734.073	2.194.871.619	3.856.968.204	1.479.118.181	244.140.625
417	ROC417	52971	URB	52971-ROC 0417	NA	NA	NA	NA	NA	NA	NA	NA	NA	NA	NA	6.018	0.008	634.000.407	30.617.531	3.293.874.671	2.176.116.071	2.794.883.031	NA	1.249.915.331	2.039.061.918	3.982.370.278	1.723.376.279	NA	2.608.848.673	5.465.184.956	3.204.255.185	4.162.879.547	4.491.011.901	5.756.969.872	3.105.913.942	4.283.379.973	1.953.076.595	0.711746097	1.682.816.739	0.862832908	1.416.913.686	0.992992423	1.357.159.892	NA	1.556.366.402	0.632459567	7.193.300.569	0.73428205	244.140.625
418	ROC418	52971	URB	52971-ROC 0418	NA	NA	NA	NA	NA	NA	NA	NA	NA	NA	NA	0.663	6.855	1.011.719.493	8.583.566.654	1.920.099.946	3.602.613.967	1.483.569.948	6.747.086.048	184.319.515	2.247.697.066	0.685012708	377.339.164	NA	6.233.614.144	403.968.275	1.706.059.873	5.740.145.274	5.671.740.524	2.658.209.752	0.937910464	0.857086312	0.439967391	0.292629557	0.228319033	1.202.710.556	0.69011136	0.353140069	1.053.934.206	0.320470995	0.521195576	0.600079294	0.14268114	0.454919031	244.140.625
419	ROC419	52971	URB	52971-ROC 0419	NA	NA	NA	NA	NA	NA	NA	NA	NA	NA	NA	7.2	5.756	3.412.811.578	6.728.749.712	1.877.832.871	7.811.605.232	4.082.505.097	NA	4.076.571.388	8.876.662.528	1.073.524.383	9.550.976.779	NA	2.072.976.263	0.959439589	2.610.209.609	2.613.502.582	1.053.313.655	1.537.598.432	0.17571663	2.277.676.354	0.821246324	0.561224916	0.377803105	0.49944494	0.85365214	0.316205696	1.914.465.349	1.321.768.375	6.139.482.043	0.164939185	7.353.392.369	3.299.196.434	244.140.625
420	ROC420	52971	URB	52971-ROC 0420	NA	NA	NA	NA	NA	NA	NA	NA	NA	NA	NA	8.79	NA	2.387.068.091	2.241.980.497	5.360.418.585	3.511.711.033	1.139.809.927	250	1.244.358.383	1.381.056.106	1.478.399.412	4.496.478.272	NA	1.650.577.178	2.551.443.212	3.029.608.323	5.678.056.857	1.247.025.807	25.968.394	3.086.205.216	4.986.667.073	0.528399852	0.509020997	0.432820265	0.639447449	0.976324394	0.587862349	1.356.624.556	2.044.176.106	2.360.118.445	1.058.722.235	3.316.178.456	191.703.051	244.140.625
421	ROC421	52971	URB	52971-ROC 0421	NA	NA	NA	NA	NA	NA	NA	NA	NA	NA	NA	25.045	0.09	1.767.201.321	4.785.558.599	2.790.740.189	5.253.423.287	353.093.791	250	2.107.520.711	3.446.904.143	1.468.838.546	5.398.434.789	NA	4.009.277.517	1.480.411.486	0.707005386	2.309.040.184	1.122.990.948	5.990.568.799	1.011.795.543	1.892.607.172	1.579.625.582	0.404970875	0.52238474	0.603039217	1.458.983.494	0.644669715	1.214.002.801	157.573.922	2.146.857.895	0.924471058	0.047562419	0.094674715	244.140.625
422	ROC422	52971	URB	52971-ROC 0422	NA	NA	NA	NA	NA	NA	NA	NA	NA	NA	NA	24.13	1.095	1.365.323.608	1.038.175.956	258.700.991	1.895.516.588	6.177.906.802	NA	4.522.388.647	1.403.203.955	1.080.978.202	1.152.082.853	NA	2.969.224.581	8.409.122.941	1.998.463.402	4.528.819.854	2.921.889.171	9.127.598.444	1.252.050.556	3.760.724.814	0.896277083	0.27465899	0.371631393	1.102.949.033	0.892016744	0.489211177	2.057.816.717	6.237.841.322	2.552.528.419	0.284273172	4.810.665.979	0.53711269	244.140.625
423	ROC423	52971	URB	52971-ROC 0423	NA	NA	NA	NA	NA	NA	NA	NA	NA	NA	NA	4.796	0.209	7.182.996.131	1.776.067.352	1.489.235.371	1.440.151.095	4.005.211.587	3.772.201.482	1.337.526.879	1.394.200.791	0.681199459	2.014.380.155	NA	2.028.224.717	1.696.802.764	0.614381609	207.735.513	6.795.537.897	1.343.930.239	0.146103722	4.643.913.856	0.795554525	0.315688402	0.337089505	0.785891965	1.056.447.647	0.442848756	0.974720771	2.610.829.892	0.606502988	0.022028855	0.081337502	0.014719198	244.140.625
425	ROC425	52971	URB	52971-ROC 0425	NA	NA	NA	NA	NA	NA	NA	NA	NA	NA	NA	11.487	0.09	1.446.868.907	3.551.602.783	1.142.419.773	1.853.242.034	4.610.860.404	113.433.176	1.010.866.417	1.557.083.397	0.904472046	3.112.818.798	NA	1.480.411.486	2.363.646	0.785728743	720.183.578	1.724.539.003	2.197.699.655	0.48116674	3.631.794.273	0.512160715	0.188800414	0.273915667	0.568677942	1.033.382.183	0.454702306	0.236579104	2.355.550.527	1.490.545.748	0.505613611	0.870077027	2.294.150.024	244.140.625
426	ROC426	52971	URB	52971-ROC 0426	NA	NA	NA	NA	NA	NA	NA	NA	NA	NA	NA	NA	NA	NA	NA	NA	NA	NA	NA	NA	NA	NA	NA	NA	NA	NA	NA	NA	NA	NA	NA	NA	NA	NA	NA	NA	NA	NA	NA	NA	NA	NA	NA	NA	NA
427	ROC427	52971	URB	52971-ROC 0427	NA	NA	NA	NA	NA	NA	NA	NA	NA	NA	NA	18.25	NA	1.440.244.314	408.373.975	416.714.856	2.041.627.743	8.873.903.772	6.143.559.172	3.845.860.315	3.064.738.124	0.233364848	2.192.090.943	NA	4.850.458.219	0.873466401	1.924.914.235	8.552.454.859	3.764.136.524	3.441.384.067	0.268597682	1.883.058.026	0.530621161	0.247043139	0.23981602	0.347023463	1.193.687.069	0.431653059	1.279.927.565	2.327.276.542	0.462986823	0.303041223	0.640606348	0.108886109	244.140.625
428	ROC428	52971	URB	52971-ROC 0428	NA	NA	NA	NA	NA	NA	NA	NA	NA	NA	NA	3.222	NA	250	4.024.173.292	6.995.316.115	5.460.296.099	7.582.663.747	1.846.786.969	4.651.034.331	5.897.563.583	2.328.543.175	973.525.048	NA	2.948.335.159	0.351840573	0.916549249	3.444.126.117	2.225.476.553	3.286.465.238	2.102.931.875	0.916703123	1.025.224.621	0.154876622	0.311641283	0.382206965	1.260.587.203	0.293862896	0.587415392	1.792.283.943	0.530187749	0.013544195	1.514.270.233	0.096456165	244.140.625
431	ROC431	52971	URB	52971-ROC 0431	NA	NA	NA	NA	NA	NA	NA	NA	NA	NA	NA	1.801	3.664	8.737.141.991	3.259.680.655	4.218.712.236	5.122.618.315	2.925.661.884	6.568.307.914	8.968.499.952	2.687.651.803	1.784.964.095	2.235.802.933	NA	136.723.095	3.579.058.839	1.668.960.108	1.602.327.345	1.195.360.474	381.020.467	597.661.851	2.274.030.796	0.484917713	0.711541088	0.315123731	0.633378176	1.095.267.289	0.721128785	0.271871996	0.738102931	1.020.313.596	0.909122911	0.400555303	0.632090995	244.140.625
434	ROC434	52971	URB	52971-ROC 0434	NA	NA	NA	NA	NA	NA	NA	NA	NA	NA	NA	11.304	0.314	1.840.873.345	6.877.046.762	1.050.460.096	1.508.376.368	5.409.165.743	1.451.018.957	4.807.288.551	1.239.032.904	2.526.867.328	7.059.417.489	NA	476.273.504	0.740986683	1.022.244.791	131.276.097	1.955.133.277	0.707005386	0.111865068	6.139.178.893	0.280841048	0.301059253	0.249393095	1.163.540.489	0.783503836	0.403252734	0.555991313	6.404.627.036	0.526129918	0.03593398	0.239232471	0.053646747	244.140.625
439	ROC439	52971	URB	52971-ROC 0439	NA	NA	NA	NA	NA	NA	NA	NA	NA	NA	NA	4.185	0.636	2.440.219.063	2.262.693.643	2.033.460.738	139.148.523	7.284.663.886	1.231.620.731	1.429.909.883	7.560.025.788	3.863.138.588	1.198.437.006	NA	3.226.848.016	2.239.711.045	2.410.540.344	2.247.692.462	3.204.255.185	1.208.996.831	2.578.514.215	1.274.495.882	0.44841269	0.920710104	0.39883464	0.761072316	0.940338722	0.576520264	2.979.062.155	5.472.983.725	2.848.984.862	0.703429739	7.409.409.675	0.717696872	NA
NA	OOM46	NA	NA	NA	NA	NA	NA	NA	NA	NA	NA	NA	NA	NA	NA	NA	NA	NA	NA	NA	NA	NA	NA	NA	NA	NA	NA	NA	NA	NA	NA	NA	NA	NA	NA	NA	NA	NA	NA	NA	NA	NA	NA	NA	NA	NA	NA	NA	244.140.625
[truncated: 104 more columns]
