# Supplementary material for: Traditional Farming Lifestyle in Old Older Mennonites Modulates Human Milk Composition
Source: Front Immunol. 2021 Oct 11;12:741513. doi: 10.3389/fimmu.2021.741513 (PMC8545059; doi:10.3389/fimmu.2021.741513)
Supplement: Supplementary Table 3 — Milk metabolites. [file Table_3.csv]

	tube_label	study_id	sample_id	specimen_id	FA.02.0..Acetic.acid	FA.03.0..Propionic.acid	FA.03.0.keto..Pyruvic.acid	FA.03.0.OH..Latic.acid	FA.03.1..Ethylmalonic.acid	FA.03.1..Malonic.acid	FA.03.1..Methylmalonic.acid	FA.04.0..Butyric.acid	FA.04.0..Isobutyric.acid	FA.04.0.DC..Succinic.acid	FA.04.0.DC.OH..Malic.acid	FA.04.1.DC..Fumaric.acid	FA.04.OH..b.OH.butyrate	FA.05.0..2.Methylbutyric.acid	FA.05.0..Isovaleric.acid	FA.05.0..Valeric.acid	FA.05.0.DC..Glutaric.acid	FA.05.0.DC.keto..a.Ketoglutaric.acid	FA.05.0.DC.OH..a.Hydroxyglutaric.acid	FA.06.0..3.Methylvaleric.acid	FA.06.0..Caproic.acid	FA.06.0..Isocaproic.acid	FA.06.0.DC..Adipic.acid	FA.07.0..Heptanoic.acid	FA.08.0.	FA.08.0.DC..Suberic.acid	FA.09.0.	FA.10.0.	FA.10.0.DC..Sebacic.acid	FA.10.1.	FA.11.0.	FA.12.0.	FA.12.1.	FA.12.1.DC..Traumatic.acid	FA.13.0.	FA.14.0.	FA.14.1..Myristoleic.acid	FA.15.0.	FA.16.0.	FA.16.0.OH.	FA.16.1..9Z...	FA.16.2.	FA.17.0.	FA.18.0.	FA.18.0.OH.
1	JR102	42	102	25_JR_102	466.869	0.4343	7.224.761	3.568.791	21.525	0	0.409	83.425	0.0917	238.745	248.411	25.424	238.434	0	0	0.0863	49.171	6.701.075	5.326	0	99.384	0	51.523	0.0647	16991.91	14.066	737.234	11948.44	0.7185	0	144.321	5973.6	0	0.1543	3.313	2000.43	266.742	1.095.545	2233.49	17.665	925.235	0	1.328.803	3678.84	97.283
2	JR105	13	105	34_JR_105	636.379	0.5526	3.561.696	2.325.105	0.3117	0	0.0245	116.368	0.1862	145.094	318.663	19.955	981.568	0	0	0.1829	33.098	2.116.008	71.784	0	131.773	0	58.842	0.1615	20128.79	12.381	1.363.319	11342.94	0.5053	0	209.223	4679.1	0	0.161	3.711	1885.99	364.544	187.139	2947.07	31.121	1.378.393	0	1.990.856	4867.93	144.221
3	JR144	11	144	17_JR_144	38.252	0.4809	9.044.486	4.074.416	0.7846	0	0.2346	162.816	0.0958	234.582	860.074	2.257	531.185	0	0	0.1251	39.609	5.381.464	109.015	0	190.512	0	59.022	0.131	24373.5	22.227	2.232.543	14360.43	0.7914	0	189.554	9591.02	0	0.3353	54.421	5004.59	948.587	229.697	3518.26	44.071	3.266.466	0	1.868.754	2862.89	129.927
4	JR149	17	149	22_JR_149	353.608	0.4553	4.596.517	3.703.354	0.4541	0	0	139.198	0.117	195.648	326.509	16.325	385.457	0	0	0.1038	1.971	2.566.834	65.609	0	156.859	0	44.697	0.1912	22637.91	14.457	1.063.539	11656.33	0.6826	0	349.854	8068.55	0	0.2635	106.873	5849.97	745.525	3.532.899	4531.45	16.485	155.52	0	2.711.581	5912.06	138.633
5	JR155	36	155	16_JR_155	32.883	0.6592	3.687.589	9.006.746	18.869	0	15.676	836.732	0.084	538.928	1.318.124	38.435	453.465	0	0	0.3935	48.559	5.423.001	112.173	0	1.055.387	0	65.665	0.7252	125421.75	1.908	7.951.309	47942.85	11.173	0	82.507	12034.29	0	0.2584	166.131	9887.2	1.137.139	5.440.582	5687.03	22.188	2.238.524	0	3.255.491	4925.97	60.259
6	JR208	12	208	45_JR_208	616.942	0.3136	3.491.627	1.621.725	15.466	0	0.1676	48.721	0.0697	274.037	831.239	29.125	455.152	0	0	0.0838	52.829	11.608.676	119.574	0	5.614	0	65.379	0.0585	9162.02	14.281	674.869	7634.8	0.4525	0	137.973	5112.27	0	0.2897	77.551	2891.05	45.474	1.976.448	3261.63	36.862	1.031.722	0	1.912.543	5531.56	53.233
7	JR220	22	220	11_JR_220	327.628	0.9618	11.154.684	18.021.448	23.202	0	30.382	2.515.192	0.1215	1.015.021	5.682.761	21.113	527.033	0	0	0.6768	57.907	20.158.762	200.589	0	2.265.639	0	63.617	1.29	225368.37	35.352	7.480.403	46367.6	11.559	0	399.763	11012.25	0	0.4086	87.893	5917.29	575.848	3.251.286	6071.61	2.266	2.366.625	0	2.891.556	4414.9	48.838
8	JR226	45	226	19_JR_226	307.608	0.6049	639.349	7.587.007	0.9985	0	0	262.175	0.1245	197.066	365.415	14.321	288.901	0	0	0.1422	28.126	998.077	5.608	0	333.595	0	48.034	0.3854	57665.67	0.7456	4.954.986	28132.79	0.6759	0	61.099	12112.26	0	0.1758	121.984	7224.17	1.151.644	3.890.705	5363.33	28.588	2.399.655	0	330.409	7099.33	153.884
9	JR239	19	239	37_JR_239	849.455	10.214	9.982.117	663.64	22.281	0	0.302	1.388.071	0.1924	246.771	3.539.659	49.735	624.798	0	0	0.4237	43.966	6.152.315	93.998	0	1.780.712	0	70.122	10.875	312634.4	21.194	7.548.259	66514.53	0.9846	0	566.422	14074.63	0	0.2642	10.151	7063.07	752.225	3.033.071	3518.75	0.7179	2.002.674	0	2.486.048	5426.02	62.433
10	JR285	NA	NA	08_JR_285	207.138	0.4162	14.932.367	11.450.398	38.533	0	0.3941	432.977	0.0209	354.985	3.032.838	36.202	736.755	0	0	0.1181	37.733	1.118.797	195.377	0	554.736	0	51.313	0.2213	74800.02	1.821	3.004.515	27185.59	14.142	0	348.553	14222.8	0	0.1127	85.154	8428.89	1.249.292	2.755.064	3877.76	39.206	2.463.888	0	2.257.428	3925.03	55.334
11	JR290	NA	NA	07_JR_290	156.145	0.3984	4.517.942	5.324.439	0.358	0	0	4.91	0.0535	123.252	1.058.868	12.079	24.653	0	0	0.0579	4.967	718.002	45.602	0	63.107	0	40.363	0.0632	8527.22	0.3523	326.221	12836.07	0.3845	0	308.024	16532.74	0	0.1728	125.698	12676.19	795.004	4.084.186	6619.06	39.285	268.159	0	4.507.275	8802.98	120.862
12	JR292	24	292	01_JR_292	169.654	0.681	8.282.446	4.699.739	10.637	0	0.7534	592.405	0.0543	283.081	497.453	21.694	388.191	0	0	0.2623	85.854	11.586.725	100.049	0	914.647	0	67.243	0.8903	267063.31	32.358	3.715.614	26879.36	11.107	0	328.686	9672.15	0	0	413.288	5265.37	549.578	2.259.946	4162.55	30.588	1.366.516	0	1.805.219	6047.41	66.902
13	JR296	410	296	33_JR_296	816.635	0.4187	3.967.792	2.918.951	0.3933	0	0.7565	78.439	0.2044	313.391	3.120.565	58.667	47.718	0	0	0.174	27.827	4.027.296	139.918	0	100.458	0	72.542	0.0783	11848.67	20.189	921.081	17816.99	0.5128	0	39.35	14674.85	0	0.8523	142.485	10897.54	1.074.466	499.244	8559.49	45.151	5.295.379	0	4.680.773	10461.96	77.073
14	JR33	33	NA	02_JR_33	16.426	0.4091	2.346.783	6.006.272	10.332	0	0.7753	166.182	0.0426	366.427	379.177	20.111	2.429.667	0	0	0.1623	45.193	4.241.552	101.715	0	138.072	0	47.215	0.1682	15405.9	13.407	3.981.317	9343.02	0.894	0	200.051	3026.79	0	0.0719	36.836	435.23	220.309	760.673	1261.49	44.703	607.157	0	766.161	2046.86	150.873
15	JR371	41	371	12_JR_371	221.176	0.4598	3.448.263	5.008.025	0.6492	0	0.3603	14.749	0.0887	358.957	722.472	14.467	138.608	0	0	0.1522	48.654	1.810.143	89.472	0	199.087	0	38.131	0.3829	41522.64	0.8816	13.010.839	16800.23	0.3269	0	381.413	11905.82	0	0.13	67.147	4476.84	706.381	2.038.534	3271.19	22.969	1.309.719	0	1.730.681	4980.5	177.443
16	JR374	404	374	03_JR_374	213.074	0.3337	10.672.398	4.825.134	1.397	0	0	39.526	0.0386	262.776	728.562	29.837	858.776	0	0	0.09	40.887	8.119.848	78.565	0	55.852	0	60.862	0.0541	11263.48	25.256	213.212	11720.54	0.3115	0	48.642	6682.64	0	0	1.491	1429.63	70.116	301.588	832.5	54.923	18.752	0	279.888	1690.18	80.084
17	JR376	406	376	09_JR_376	301.882	0.3732	5.198.436	3.236.992	10.026	0	0.6792	189.022	0.0594	305.427	54.44	25.873	356.62	0	0	0.1117	42.477	8.680.375	118.354	0	233.966	0	51.731	0.2477	40298.97	14.062	2.385.469	21791.54	0.7819	0	406.987	10071.4	0	0	78.309	4773.21	1.005.303	2.522.026	5920.33	32.828	357.261	0	3.661.995	7409.04	96.168
18	JR434	434	983	05_JR_434	163.327	0.4766	4.879.437	4.711.947	0.8348	0	15.704	94.531	0.0513	385.159	43.484	15.368	854.315	0	0	0.0874	65.162	2.362.442	209.615	0	113.274	0	56.374	0.1155	18823.42	2.851	1.866.237	19122.22	1.218	0	229.953	6832.72	0	0	48.505	2631.03	139.092	1.497.804	2919.25	50.434	518.534	0	1.275.044	4321.29	63.974
19	JR439	439	977	06_JR_439	194.856	0.3627	6.978.896	5.074.628	14.966	0	12.535	449.896	0.0588	527.387	34.729	21.876	137.393	0	0	0.1888	38.035	9.289.388	96.598	0	826.766	0	53.094	0.774	225817.11	17.602	381.819	51325.22	12.683	0	630.795	10699.58	0	0	106.446	5419.48	1.241.408	3.719.448	4363.39	44.213	2.800.407	0	2.208.749	3048.82	40.465
20	JR500	402	500	23_JR_500	47.726	0.4789	14.330.066	6.445.501	0.6569	0	0.304	315.305	0.1045	209.076	1.409.086	26.558	1.010.359	0	0	0.1973	46.664	2.710.712	79.915	0	473.009	0	66.678	0.4049	76447.2	19.087	3.968.719	34383.39	10.617	0	506.749	12940.75	0	0.2819	87.521	8761.74	90.713	3.205.299	5299.37	54.601	3.165.669	0	2.764.298	7299.78	62.526
21	JR501	413	501	41_JR_501	604.646	0.7582	779.278	5.504.557	37.155	0	10.106	1.734.369	0.0323	46.853	1.878.891	5.413	21.999	0	0	0.4106	37.802	10.316.245	128.847	0	2.018.284	0	77.517	11.319	253310.13	33.776	775.969	62113.52	0.4246	0	581.244	21743.78	0	0.5874	188.564	18394.23	1.099.827	755.672	12096.25	55.072	432.066	0	683.139	11022.64	47.603
22	JR505	418	505	36_JR_505	690.941	0.4251	11.646.205	6.753.563	0.4519	0	0.3248	134.044	0.1409	194.551	1.798.323	41.058	204.542	0	0	0.2267	27.049	5.919.454	104.384	0	211.518	0	60.423	0.1823	43451.29	14.454	1.509.311	17082.27	0.2706	0	188.563	8394.95	0	0.1874	51.169	2962.06	465.677	1.048.018	2054.59	36.515	1.503.119	0	90.523	2785.38	104.721
23	JR508	40	508	40_JR_508	748.144	0.7097	3.383.613	1.968.712	0.6427	0	0.3873	368.417	0.2426	183.564	376.861	22.011	155.895	0	0	0.2995	55.611	1.931.499	61.578	0	412.599	0	5.703	0.4628	60324.84	23.234	397.521	24782.47	0.7518	0	628.669	8506.03	0	0.4921	177.213	8977.58	1.250.124	7.968.809	9849.38	51.989	4.538.328	0	6.872.866	12751.39	97.531
24	JR509	39	509	27_JR_509	463.812	0.3525	2.524.484	2.527.263	0.5384	0	0.0684	39.321	0.0995	171.091	393.508	27.868	482.327	0	0	0.1265	41.004	4.729.672	75.296	0	38.005	0	53.646	0.0729	6512.3	13.632	1.432.287	8347.78	0.8891	0	176.814	4325.09	0	0.1804	35.936	1138.75	142.036	1.123.954	3366.43	18.787	715.216	0	1.860.341	7482.51	84.117
25	JR510	38	510	31_JR_510	508.614	0.3995	2.928.378	2.773.179	0.4983	0	0.2044	121.301	0.1546	182.985	691.175	28.099	121.412	0	0	0.1617	36.072	1.295.806	68.418	0	179.005	0	53.463	0.225	29192.45	21.062	3.266.431	24112.44	0.6876	0	576.166	19624.22	0	0.4836	148.554	12025.94	1.285.164	4.408.612	5222.02	42.178	3.852.639	0	4.007.336	7544.26	91.252
26	JR646	30	646	30_JR_646	409.414	0.6349	4.724.602	5.663.905	0.5916	0	0.5925	52.83	0.088	254.862	532.368	21.587	250.693	0	0	0.3305	4.24	3.520.037	51.061	0	608.996	0	56.609	0.6711	93281.61	13.938	4.152.617	34668.86	0.8879	0	656.221	7515.67	0	0.2352	128.042	4967.72	1.050.642	3.884.243	4227.52	29.094	1.956.799	0	2.483.807	4443.75	68.279
27	JR647	46	647	20_JR_647	310.386	0.3715	4.442.793	2.472.859	11.993	0	0.4881	105.005	0.0704	187.403	521.369	11.978	242.992	0	0	0.1026	32.188	1.235.996	70.162	0	99.896	0	46.148	0.0836	10394.08	10.667	899.611	9422.37	0.7316	0	18.223	5472	0	0.0912	5.423	2980.49	530.119	1.872.557	3659.19	26.209	1.892.625	0	1.872.515	4321.98	139.073
28	JR650	32	650	15_JR_650	325.382	0.5289	6.018.488	4.113.077	0.5396	0	0.2311	342.187	0.0993	278.024	317.526	23.214	177.191	0	0	0.1898	34.029	2.642.812	4.933	0	48.401	0	55.417	0.3395	94336.72	21.926	2.957.255	33544.57	10.021	0	514.686	9542.34	0	0.6031	52.344	3392.83	619.047	1.705.245	2211.31	44.688	701.801	0	1.387.154	2794.72	71.721
29	JR651	37	651	04_JR_651	184.083	0.5807	10.847.629	17.633.448	0.455	0	0.5779	251.886	0.0677	319.154	598.158	25.041	51.941	0	0	0.1501	35.724	7.629.725	92.109	0	286.356	0	44.702	0.277	48878.84	14.008	1.713.866	22791.78	0.6851	0	485.121	10855.27	0	0.2373	127.043	6966.48	1.121.021	4.262.038	5063.92	0	3.455.923	0	3.510.981	5403.12	93.092
30	JR652	26	652	29_JR_652	51.078	0.6774	4.205.473	7.269.513	0.5841	0	0.756	677.429	0.2051	398.346	437.478	21.172	170.731	0	0	0.4028	47.428	2.001.621	73.261	0	680.591	0	66.552	0.7227	95011.99	32.378	5.936.654	47732.45	10.619	0	739.919	17839.45	0	0.5905	135.692	8468.45	796.737	2.768.399	6523.94	29.067	4.262.046	0	3.069.811	7778.51	78.932
31	JR657	420	657	21_JR_657	315.256	0.3353	12.341.791	11.100.298	0.8189	0	0.256	86.409	0.0549	251.436	2.023.712	40.566	175.775	0	0	0.101	45.452	4.955.343	71.465	0	180.965	0	42.561	0.3501	72586.91	12.961	2.873.567	19416.15	0.8232	0	405.919	10072.59	0	0	53.245	2828.12	57.001	1.133.962	1562.14	31.951	697.332	0	892.322	2590.72	9.967
32	JR686	27	686	24_JR_686	425.645	0.4013	6.560.935	67.872.644	0.6783	0	0.5125	214.225	0.1071	300.048	2.354.175	43.739	179.399	0	0	0.2715	32.097	17.427.535	76.023	0	235.718	0	47.743	0.2929	35928.81	10.465	1.905.658	15829.95	0.5517	0	285.379	7595.34	0	0.1843	71.038	4296.82	431.878	2.836.924	4284.43	30.236	849.739	0	2.854.173	7637.87	81.466
33	JR93	NA	93	39_JR_93	731.533	0.7223	4.844.317	3.628.964	21.778	0	26.055	47.123	0.2746	622.468	2.239.948	88.631	6.644	0	0	0.2561	49.853	6.914.801	117.996	0	544.522	0	84.068	0.5011	67545.83	44.613	6.462.404	29660.43	10.768	0	527.945	10385.47	0	0.5831	134.429	8111.33	1.186.022	4.172.995	6027.84	36.632	1.544.366	0	3.086.515	8503.97	7.032
34	JR962	50	962	26_JR_962	528.124	0.4325	3.305.926	1.175.606	0.4611	0	0.1867	306.275	0.0977	216.878	156.863	14.601	63.023	0	0	0.1614	36.859	3.509.391	53.937	0	286.778	0	52.513	0.3353	49915.08	0.9911	2.614.521	16659.88	0.4721	0	317.258	5139.15	0	0.1696	38.016	1597.58	390.971	1.370.773	1756.16	29.191	600.028	0	1.129.653	3075.85	130.456
35	JR963	43	963	32_JR_963	563.075	0.407	7.751.474	3.903.984	0.5583	0	0	98.749	0.1547	192.308	660.006	18.683	98.093	0	0	0.1356	32.909	1.821.892	71.988	0	175.293	0	57.951	0.2178	36430.17	16.506	2.501.084	26567.17	0.6276	0	581.421	24345.41	0	0.2773	209.055	14772.67	1.426.863	543.061	6728.54	4.765	3.391.021	0	3.681.833	8804.96	13.962
36	JR964	62	964	10_JR_964	235.015	0.3938	9.959.677	4.644.548	0.5592	0	0	131.563	0.0526	202.982	1.053.026	25.346	139.927	0	0	0.131	39.626	8.319.895	102.627	0	168.539	0	56.293	0.19	27737.86	14.769	2.191.132	15117.53	10.565	0	30.599	5959.25	0	0.106	59.699	2168.17	58.245	1.684.619	2194.64	63.117	92.623	0	1.213.731	3824.49	120.607
37	JR970	421	970	18_JR_970	30.405	0.3271	4.449.918	8.838.545	11.408	0	0.6189	75.624	0.0549	249.439	1.586.271	22.268	159.537	0	0	0.0998	35.819	4.481.145	9.231	0	116.677	0	40.163	0.1193	17778.99	0.9092	3.032.166	14406.37	0.3435	0	225.878	7136.84	0	0.1344	53.562	4057.33	477.248	2.038.368	3869.68	3.104	1.946.534	0	1.655.875	3259.84	60.514
38	JR971	427	971	42_JR_971	681.099	0.4915	8.678.421	7.988.756	19.293	0	0.5332	631.178	0.0737	225.804	2.574.125	47.715	190.952	0	0	0.2343	31.215	5.990.857	13.497	0	82.489	0	56.401	0.4523	101507.28	14.398	400.346	34573.58	0.4253	0	402.606	19357.62	0	0.4707	183.521	13863.05	1.453.763	5.163.704	7974.63	55.526	6.383.631	0	3.668.058	7694.15	35.752
39	JR973	417	973	38_JR_973	608.709	0.474	5.597.531	4.527.512	0.6103	0	0	48.775	0.2375	166.459	738.636	33.851	24.026	0	0	0.1618	26.508	2.885.523	56.607	0	61.564	0	52.382	0.0669	9134.31	1.716	951.131	11357.13	0.292	0	250.386	10474.55	0	0.3107	78.034	5344.28	648.264	2.763.974	4622.55	24.963	2.216.736	0	2.476.901	5599.71	88.457
40	JR974	431	974	14_JR_974	29.58	0.3658	6.741.331	391.589	0.5453	0	0.0747	8.356	0.0851	235.987	23.255	13.372	86.614	0	0	0.0905	4.186	1.793.995	64.778	0	14.95	0	57.531	0.1575	40362.99	20.098	3.165.373	22772.25	0.8631	0	278.555	13568.61	0	0.1335	57.252	5890.25	728.159	2.228.366	2936.64	21.881	2.353.227	0	1.886.792	3105.02	88.315
41	JR975	419	975	28_JR_975	462.574	0.5484	5.691.967	3.152.427	0.6414	0	0.274	248.311	0.1748	217.956	93.33	20.111	118.277	0	0	0.1747	57.714	403.593	94.556	0	313.093	0	62.578	0.2192	31836.18	13.878	2.367.888	36397.83	0.6646	0	822.281	27909.23	0	0.7786	284.034	20646.98	2.555.637	9.509.729	19735.73	64.105	21.440.201	0	11.301.422	26083.84	84.597
42	JR980	423	980	35_JR_980	695.641	0.5594	14.396.714	4.344.751	17.811	0	0.2893	462.865	0.1866	204.733	2.316.516	41.523	176.058	0	0	0.2689	41.442	611.326	92.182	0	711.348	0	60.754	0.7344	142259.12	18.338	4.763.012	34382.65	0.9271	0	359.963	9894.89	0	0.2137	61.656	4779.91	610.444	2.020.447	3440.34	12.802	971.191	0	165.019	3614.15	57.399
43	JR985	425	985	13_JR_985	214.971	0.4115	3.858.723	2.494.271	0.2847	0	0.1537	45.302	0.0757	278.307	549.653	13.662	54.322	0	0	0.0833	75.143	2.221.994	87.542	0	42.747	0	43.615	0.0921	5628.41	0.7365	6.476.303	9867.9	0.4938	0	190.161	5946.58	0	0.0746	24.488	1788.6	253.956	1.156.657	2343.01	36.664	724.194	0	1.367.862	3913.64	127.778
[truncated: 27 more columns]
